# Supplementary material for: Evaluation of Effective Mass in InGaAsN/GaAs Quantum Wells Using Transient Spectroscopy
Source: Materials (Basel). 2022 Oct 30;15(21):7621. doi: 10.3390/ma15217621 (PMC9658958; doi:10.3390/ma15217621)
Supplement: Supplementary file 1 [file materials-15-07621-s001.zip]

Archive with 1 entries (1 files):
- materials-1986519-supplementary.pdf
